# Supplementary material for: Association Mapping for Fiber-Related Traits and Digestibility in Alfalfa (Medicago sativa)
Source: Front Plant Sci. 2016 Mar 18;7:331. doi: 10.3389/fpls.2016.00331 (PMC4797558; doi:10.3389/fpls.2016.00331)
Supplement: Table S1 — Accession No. origin, improvement status, cultivar name, and No. of genotypes sampled of 336 alfalfa genotypes. [file Table1.XLSX]

## Sheet: Sheet1
Table S1 Accession no. origin, improvement status, cultivar name, and No. of genotypes sampled of 336 alfalfa genotypes
Accession No.	Collected in	Improvement status	Cultivar name	No.of genotypes sampled
CF032060	China	Cultivar	Gongnong No.2	8
CF005400	China	Landrace	Aohan	8
CF000028	China	Landrace	Baoding	8
CF032020	China	Cultivar	Zhongmu No.1	8
CF037901	China	Cultivar	Gannong No.5	8
CF001171	China	Landrace	Daye	8
CF002722	China	Cultivar	Xinmu No.2	8
CF003223	China	Landrace	Pianguan	8
CF005567	China	Landrace	Longzhong	8
PI434596	Japan	Breeding material		4
PI256337	Pakistan	Uncertain		4
PI445874	Pakistan	Landrace		4
PI163107	India	Cultivated material		4
PI179702	India	Cultivated material	LACHAKA	4
PI180303	India	Landrace	LAGHKA	4
PI208115	Afghanistan	Cultivated material		4
PI211609	Afghanistan	Landrace		4
PI212104	Afghanistan	Landrace		4
PI198963	Cyprus	Uncertain		4
PI167068	Turkey	Landrace		4
PI170532	Turkey	Landrace		4
PI170551	Turkey	Cultivar	YONCA	4
PI171720	Turkey	Landrace		4
PI172985	Turkey	Uncertain		4
PI178982	Turkey	Landrace		4
PI182240	Turkey	Uncertain		4
4P550	Syria	Landrace		4
4P556	Syria	Landrace		4
PI502474	Armenia	Wild material		4
PI217648	Iraq	Uncertain		4
PI201863	Iran	Uncertain		4
PI243224	Iran	Cultivated material		4
PI440517	Kazakhstan	Wild material		4
PI502459	Kazakhstan	Wild material	TASHKENTSKAYA 1728	4
PI486209	Uzbekistan	Cultivar	LUZON W:S ALFA	4
PI215671	Sweden	Cultivar		4
PI258756	Russia	Cultivar		4
PI202731	Spain	Landrace		4
PI210763	Spain	Cultivated material		4
PI244317	Spain	Uncertain		4
PI420400	Spain	Uncertain		4
PI206574	Greece	Uncertain		4
PI206110	France	Cultivar	ORCHESIENNE	4
PI206111	France	Cultivar	ORMELONG	4
PI286380	France	Cultivar	EUVER	4
PI418217	France	Cultivar	VELA	4
PI435317	Canada	Cultivar	TREK	4
PI442810	Canada	Cultivar		4
PI452482	Canada	Uncertain	GRIMM	4
PI468008	Canada	Landrace		4
PI467926	USA	Landrace		4
PI467929	USA	Landrace		4
PI467910	USA	Landrace		4
PI467916	USA	Landrace		4
PI467917	USA	Landrace		4
PI467922	USA	Landrace		4
PI467901	USA	Landrace		4
PI422246	Mexico	Landrace	ATLIXSCO	4
PI422516	Venezuela	Landrace	VENEZUELA	4
PI205634	Argentina	Uncertain		4
PI434600	Argentina	Cultivar	FORTIN PERGAMINO	4
PI458916	Argentina	Cultivar	PAINE	4
PI478448	Bolivia	Cultivated material		4
PI172188	Peru	Cultivar	CURIBAYA	4
PI247789	Peru	Cultivar	MOCHE	4
PI478539	Peru	Landrace	Boba San Pedro	4
PI478572	Peru	Landrace	Jequetepeque	4
PI478565	Peru	Landrace	Agua Salada	4
PI208683	Algeria	Uncertain		4
PI435231	Egypt	Cultivated material		4
4P340	Libya	Landrace		4
PI516800	Morocco	Landrace		4
PI516824	Morocco	Landrace		4
PI516902	Morocco	Landrace		4
4P406	Sudan	Landrace		4
