# Supplementary material for: Association Mapping for Fiber-Related Traits and Digestibility in Alfalfa (Medicago sativa)
Source: Front Plant Sci. 2016 Mar 18;7:331. doi: 10.3389/fpls.2016.00331 (PMC4797558; doi:10.3389/fpls.2016.00331)
Supplement: Table S2 — List of associated SSR alleles of five fiber-related traits in different environments. [file Table2.XLSX]

## Sheet: Sheet1
Supplemental Table S2 List of associated SSR alleles of five fiber-related traits in different environments
Trait	E	Associated alleles	Position	Chromesome	P value	R2 (%)	Allele effect
ADF	13HS	m2_136	823	7	0.00129137	3.152	-1.0467
	13HS	m202_112	777	7	0.00325827	2.62178	-1.03425
	13HS	m215_182	196	1	0.00487511	2.49437	6.95277
	13HS	m561_216	406	3	1.26041e-05	5.94687	-1.48496
	13HS	m646_189	569	4	0.00146002	3.43936	4.26179
	13HS	m83_155	340	2	0.00367426	2.67539	3.76742
	14CP	m2_142	826	7	0.00383224	8.12692	-3.53869
	14HS	m13_173	221	2	0.00376637	2.54283	3.31755
	14HS	m288_117	768	6	0.00160145	3.15545	-1.80865
	14HS	m350_342	113	1	0.0032946	2.7167	1.474
	14HS	m561_216	406	3	0.000731529	3.59528	-1.35414
	15HS	m115_183	913	7	0.000931754	3.41315	8.7909
	15HS	m13_173	221	2	0.000579149	3.60491	3.323
	15HS	m13_176	222	2	0.00416565	2.4848	1.70048
	15HS	m245_140	487	4	0.00161498	3.34499	2.00563
	15HS	m350_342	113	1	0.0027551	2.72629	1.28669
	15HS	m5_152	517	4	0.00100763	3.32352	8.62256
	15HS	m520_134	791	7	0.000943825	3.59628	8.68629
	15HS	m520_137	793	7	0.000943825	3.59628	8.68629
	15HS	m561_228	417	3	0.00197341	2.95613	-0.997702
	15HS	m6_297	1040	8	0.00149566	3.06467	3.89288
	15HS	m623_146	1047	8	0.00307293	2.67685	-2.82028
	15HS	m85_127	844	7	0.00392506	2.52097	5.77719
ADL	13HS	m263_271	122	1	0.00373441	2.74337	0.23306
	13HS	m52_145	485	3	0.000330665	4.26826	0.340427
	13HS	m53_176	734	5	0.00323009	2.72425	-1.19617
	13HS	m561_216	406	3	5.24123e-05	5.25446	-0.355132
	13HS	m6_297	1040	8	0.00392883	2.61476	-0.998031
	14CP	m623_166	1052	8	0.000780066	9.65548	1.58358
	14HS	m115_191	915	7	0.00108489	3.50133	0.203619
	14HS	m231_150	623	4	0.00423541	2.68592	0.153723
	14HS	m287_132	951	8	0.000877854	3.7085	1.63805
	14HS	m350_342	113	1	0.00229654	2.94075	0.213276
	14HS	m53_131	711	5	0.000131641	4.49592	1.69348
	14HS	m561_216	406	3	0.00427892	2.56244	-0.159661
	14HS	m83_155	340	2	0.00373623	2.7004	0.580332
	15HS	m115_183	913	7	0.00188586	4.8217	1.41628
	15HS	m13_170	220	2	0.00436384	3.90879	-0.145656
	15HS	m13_173	221	2	0.00486956	3.81204	0.453462
	15HS	m5_152	517	4	0.00246746	4.48636	1.3781
	15HS	m520_134	791	7	0.00230717	4.79251	1.38925
	15HS	m520_137	793	7	0.00230717	4.79251	1.38925
NDF	13HS	m2_136	823	7	0.000747176	3.46262	-1.36756
	13HS	m202_112	777	7	0.000970841	3.30585	-1.45505
	13HS	m215_182	196	1	0.00103541	3.39799	9.94696
	13HS	m561_216	406	3	5.91971e-06	6.458	-1.92251
	13HS	m646_189	569	4	0.0043264	2.75788	4.72956
	13HS	m83_155	340	2	0.00164484	3.13387	5.16082
	14CP	m2_142	826	7	0.00395449	8.27566	-4.11386
	14HS	m13_173	221	2	0.00131077	3.1345	4.26432
	14HS	m288_117	768	6	0.00188809	3.03505	-2.05829
	14HS	m350_342	113	1	0.00185533	3.05081	1.80545
	14HS	m561_216	406	3	0.00170135	3.10152	-1.45039
	15HS	m115_183	913	7	0.0022518	2.92258	9.17894
	15HS	m13_173	221	2	0.000465672	3.76432	3.83704
	15HS	m245_140	487	4	0.00352772	2.87403	2.11189
	15HS	m350_342	113	1	0.00145919	3.1213	1.56302
	15HS	m5_152	517	4	0.00233788	2.86926	8.98532
	15HS	m520_134	791	7	0.00217622	3.0986	9.06419
	15HS	m520_137	793	7	0.00217622	3.0986	9.06419
	15HS	m561_228	417	3	0.00136879	3.1941	-1.1806
	15HS	m623_146	1047	8	0.00194562	2.96341	-3.38012
NDFD 30 h	13HS	m190_205	613	4	0.00128679	3.1205	2.17925
	13HS	m199_289	586	4	0.00242996	2.70796	-4.02682
	13HS	m2_136	823	7	0.00125988	3.04808	-0.531104
	13HS	m202_105	773	7	0.0024768	2.66586	-4.01747
	13HS	m202_112	777	7	0.000222595	3.99583	-0.654346
	13HS	m561_216	406	3	0.000244907	4.11464	-0.631569
	13HS	m583_126	0	1	0.00344933	2.51791	-2.75935
	13HS	m623_146	1047	8	0.00148725	3.05772	-1.39327
	14CP	m287_124	944	8	0.00243772	6.9844	1.17122
	14CP	m523_317	581	7	0.00480959	5.92232	1.83506
	14HS	m13_173	221	2	0.000691981	3.6073	1.17194
	14HS	m167_289	741	5	0.00285623	2.77677	0.633843
	14HS	m225_189	685	5	0.00146024	3.28854	-1.21584
	14HS	m350_342	113	1	0.00318008	2.80387	0.449008
	14HS	m546_154	302	2	0.00408617	2.71198	-0.968358
	14HS	m624_258	14	1	0.00337746	2.71437	-0.587353
	15HS	m19_128	237	2	0.00371418	2.88144	0.500086
	15HS	m231_145	621	4	0.00177209	3.41205	-0.478748
	15HS	m350_342	113	1	2.06266e-05	5.95892	0.685209
	15HS	m525_231	359	3	0.000651138	3.71845	0.470396
	15HS	m53_154	722	5	0.00164219	3.1527	1.05653
	15HS	m561_228	417	3	0.00268395	2.89366	-0.36112
	15HS	m565_94	28	1	0.00222207	3.03808	0.51301
	15HS	m646_189	569	4	0.00167285	3.46285	1.64867
NDFD 48 h	13HS	m13_170	220	2	0.00436633	2.4633	-0.454194
	13HS	m190_204	612	4	0.00196147	3.04835	-0.60393
	13HS	m2_136	823	7	0.000903152	3.36522	-0.557529
	13HS	m2_140	825	7	0.00251895	2.77972	0.522547
	13HS	m202_112	777	7	0.000358624	3.89608	-0.646306
	13HS	m215_182	196	1	0.00469221	2.53127	3.82489
	13HS	m257_205	391	3	0.00254447	2.77272	0.48
	13HS	m257_211	394	3	0.00294772	2.68975	0.556763
	13HS	m561_216	406	3	0.000348034	4.05932	-0.628173
	13HS	m583_128	2	1	0.0026749	2.77513	4.08188
	13HS	m6_291	1037	8	0.00208345	2.87899	-0.759169
	14CP	m115_183	913	7	0.00145324	7.87472	3.96867
	14CP	m19_142	244	2	0.00175226	7.32149	-1.14408
	14CP	m225_191	686	5	0.0049515	5.78252	-0.768015
	14CP	m303_247	435	3	0.00374269	6.66269	3.72928
	14CP	m338_268	66	1	0.000442698	9.32263	-4.35972
	14CP	m5_152	517	4	0.00186328	7.03689	3.86805
	14CP	m520_134	791	7	0.0017113	8.61532	3.91227
	14CP	m520_137	793	7	0.0017113	8.61532	3.91227
	14CP	m520_214	816	7	0.0017113	8.61532	3.91227
	14CP	m520_222	818	7	0.00199137	8.36219	2.74383
	14HS	m13_173	221	2	0.000141125	4.39796	2.06656
	14HS	m225_203	691	5	0.000102679	4.85483	5.87814
	14HS	m561_216	406	3	0.0005565	3.72017	-0.652103
	14HS	m710_236	663	5	0.00231327	2.89985	0.956454
	15HS	m115_183	913	7	0.00278204	2.70856	3.71308
	15HS	m13_173	221	2	0.00153471	2.97238	1.4345
	15HS	m199_285	584	4	0.00236051	2.78111	4.12019
	15HS	m245_140	487	4	0.00383081	2.6224	0.872096
	15HS	m5_152	517	4	0.00235492	2.7742	3.66815
	15HS	m520_134	791	7	0.00240918	2.98507	3.66566
	15HS	m520_137	793	7	0.00240918	2.98507	3.66566
	15HS	m561_228	417	3	0.000338149	3.95061	-0.555536
	15HS	m587_190	903	7	0.00151159	3.10922	1.42131
	15HS	m594_388	445	3	0.00228244	2.94009	4.13807
	15HS	m623_146	1047	8	0.000896583	3.30214	-1.52481
	15HS	m710_236	663	5	0.00302784	2.63034	0.838414
	15HS	m85_127	844	7	0.000693716	3.43913	3.29636
Abbreviations of traits and environments are explained in Materials and Methods
R2, Percentage of the explained phenotypic variance..

## Sheet: Sheet2
Traita	Envb	Associated allelesc
ADF	15HS	m115_183
ADL	15HS	m115_183
NDF	15HS	m115_183
NDF48	14CP	m115_183
NDF48	15HS	m115_183
ADL	14HS	m115_191
ADL	15HS	m13_170
NDF48	13HS	m13_170
ADF	14HS	m13_173
ADF	15HS	m13_173
ADL	15HS	m13_173
NDF	14HS	m13_173
NDF	15HS	m13_173
NDF30	14HS	m13_173
NDF48	14HS	m13_173
NDF48	15HS	m13_173
ADF	15HS	m13_176
NDF30	14HS	m167_289
NDF30	15HS	m19_128
NDF48	14CP	m19_142
NDF48	13HS	m190_204
NDF30	13HS	m190_205
NDF48	15HS	m199_285
NDF30	13HS	m199_289
ADF	13HS	m2_136
NDF	13HS	m2_136
NDF30	13HS	m2_136
NDF48	13HS	m2_136
NDF48	13HS	m2_140
ADF	14CP	m2_142
NDF	14CP	m2_142
NDF30	13HS	m202_105
ADF	13HS	m202_112
NDF	13HS	m202_112
NDF30	13HS	m202_112
NDF48	13HS	m202_112
ADF	13HS	m215_182
NDF	13HS	m215_182
NDF48	13HS	m215_182
NDF30	14HS	m225_189
NDF48	14CP	m225_191
NDF48	14HS	m225_203
NDF30	15HS	m231_145
ADL	14HS	m231_150
ADF	15HS	m245_140
NDF	15HS	m245_140
NDF48	15HS	m245_140
NDF48	13HS	m257_205
NDF48	13HS	m257_211
ADL	13HS	m263_271
NDF30	14CP	m287_124
ADL	14HS	m287_132
ADF	14HS	m288_117
NDF	14HS	m288_117
NDF48	14CP	m303_247
NDF48	14CP	m338_268
ADF	14HS	m350_342
ADF	15HS	m350_342
ADL	14HS	m350_342
NDF	14HS	m350_342
NDF	15HS	m350_342
NDF30	14HS	m350_342
NDF30	15HS	m350_342
ADF	15HS	m5_152
ADL	15HS	m5_152
NDF	15HS	m5_152
NDF48	14CP	m5_152
NDF48	15HS	m5_152
ADL	13HS	m52_145
ADF	15HS	m520_134
ADL	15HS	m520_134
NDF	15HS	m520_134
NDF48	14CP	m520_134
NDF48	15HS	m520_134
ADF	15HS	m520_137
ADL	15HS	m520_137
NDF	15HS	m520_137
NDF48	14CP	m520_137
NDF48	15HS	m520_137
NDF48	14CP	m520_214
NDF48	14CP	m520_222
NDF30	14CP	m523_317
NDF30	15HS	m525_231
ADL	14HS	m53_131
NDF30	15HS	m53_154
ADL	13HS	m53_176
NDF30	14HS	m546_154
ADF	13HS	m561_216
ADF	14HS	m561_216
ADL	13HS	m561_216
ADL	14HS	m561_216
NDF	13HS	m561_216
NDF	14HS	m561_216
NDF30	13HS	m561_216
NDF48	13HS	m561_216
NDF48	14HS	m561_216
ADF	15HS	m561_228
NDF	15HS	m561_228
NDF30	15HS	m561_228
NDF48	15HS	m561_228
NDF30	15HS	m565_94
NDF30	13HS	m583_126
NDF48	13HS	m583_128
NDF48	15HS	m587_190
NDF48	15HS	m594_388
NDF48	13HS	m6_291
ADF	15HS	m6_297
ADL	13HS	m6_297
ADF	15HS	m623_146
NDF	15HS	m623_146
NDF30	13HS	m623_146
NDF48	15HS	m623_146
ADL	14CP	m623_166
NDF30	14HS	m624_258
ADF	13HS	m646_189
NDF	13HS	m646_189
NDF30	15HS	m646_189
NDF48	14HS	m710_236
NDF48	15HS	m710_236
ADF	13HS	m83_155
ADL	14HS	m83_155
NDF	13HS	m83_155
ADF	15HS	m85_127
NDF48	15HS	m85_127

## Sheet: Sheet3
Associated allelesc	chromosome	position	Published Names	Forward	Reverse
m199_285	4	74.797	aa660573	TTCCGCCCATAGTCTTTGAC	TAAATGTGTCCTGCGTCTGG
m2_136	7	53.486	afct45	TAAAAAACGGAAAGAGTTGGTTAG	GCCATCTTTTCTTTTGCTTC
m202_105	7	48.204	afctt1	CCCATCATCAACATTTTCA	TTGTGGATTGGAACGAGT
m215_182	1	67.004	al381574	TGCATTGAAGCAAATTAACGA	TCCACTTACTGGCACTGAAGG
m303_247	3	66.011	aw213	ACCCTTGTGGGTTCTTCTTCTT	CATGTACGGGGATTGTTGTTTT
m115_183	7	78.887	aw254	TATATGCTTGTTGAGGCCACTG	CACATCTTCGTCATCATCTTCA
m520_134	7	52.543	aw326	GCATATCCATTCCAAGTTCATC	ACTTTCTTCCTCATTGCTCTGC
m523_317	4	74.427	aw347	GAACGGGTTTGCGATCTTT	CCATGTCTCTCAATCTTCGTCA
m525_231	3	9.079	aw361	GAGGAGGAAGACGATGATGTTT	CGCTTGGGAAGGAGTAAGAG
m225_189	5	33.362	aw686836	TTTTATTTGTGGTCATTAGCCTCT	GAAACCAAGATCCCCACACA
m231_145	4	77.74	aw690665	GGTTTTGGAGACATGACGGT	GTGAAGACTTTGCGGTGGAT
m13_170	2	16.144	b21e13	GCCGATGGTACTAATGTAGG	AAATCTTGCTTGCTTCTCAG
m167_289	5	54.865	be100	GCATTAGCACCCTCATTCATATC	TGCAGAGACTTTTGAACACCTT
m245_140	4	3.808	be202675	CCTTAAACCCAACTCTCACTCC	AGAACGACGAAGTGGAGGAA
m190_204	4	77.246	be84	TCCGAACCCTACTTCCAAATTA	TGGGATACTGATTTTCTGCTTC
m546_154	2	74.607	bf111	TCAGTGAGAAGGTCGTTCATGT	TGAGAGAGAGTTCGTGGGTTG
m561_216	3	60.101	bf156	CGTCATCGTATTTGGAACTGAA	TGGTCCTCATTCTTCAACAGAG
m565_94	1	6.485	bf171	CACTAGCTTCCACCCTTTGAAT	AGTACCAACAACACCATCATCG
m583_126	1	4.776	bf228	ATTAGAAGCTCCGTTACCGTCA	ATAACCAACTCCAAACCACACC
m587_190	7	64.142	bf24	TTGAAAATTGGGAACGGAAA	GTTGGAGTGGGAAATTGCAG
m594_388	3	68.386	bf257	ATGCCAGGATGGTGATACATCT	GGATTTGGGCGTGAGACTATAC
m257_205	3	52.476	bf641851	GAAGACACAATGAGTAGCAGAGC	TGGCCCATGTTTCTCAGACT
m263_271	1	62.753	bf650422	ACAACAACGATGGACAACGA	CAGGCATTGGTGGAAACAGT
m623_146	8	61.261	bg232	TGCCTTTGATTAGTGCTGACAT	CTCTGCTCCCATCTACTTCACA
m338_268	1	34.718	bg234	GCTGGAATACACCAAGCATGA	GCAACATACCATCCCCTAAAAG
m624_258	1	5.861	bg242	CGACCTATGACAAATCGAACAC	TTTGAATCCACCACCAACAAC
m350_342	1	62.217	bi54	ACCACCACCACCTTACTCTCC	TTGTCAAACTCCACAACAGACC
m646_189	4	70.925	bi76	GGGAACGAAAGTTGGTCTTAAA	TCCCATCACATCTTCTTCTCAC
m5_152	4	15.48	maa660456	GGGTTTTTGATCCAGATCTT	AAGGTGGTCATACGAGCTCC
m6_291	8	61.073	maa660870	GTACATCAACAACTTTCTCCT	ATCAACAAAATTCATCGAAC
m287_124	8	32.082	mtic135	GCTGACTGGACGGATCTGAG	CCAAAGCATAAGCATTCATTCA
m288_117	6	64.616	mtic14	CAAACAAACAACACAAACATGG	CCCATTGATTGGTCAAGGTT
m19_128	2	17.694	mtic19	TCTAGAAAAAGCAATGATGTGAGA	TGCAACAGAAGAAGCAAAACA
m52_145	3	74.377	mtic237	CCCATATGCAACAGACCTTA	TGGTGAAGATTCTGTTGTTG
m53_131	5	39.654	mtic238	TTCTTCTTCTAGGAATTTGGAG	CCTTAGCCAAGCAAGTAAAA
m83_155	2	75.082	mtic451	GGACAAAATTGGAAGAAAAA	AATTACGTTTGTTTGGATGC
m85_127	7	58.108	mtic470	GGTTCGTGTATTTGTTCGAT	CCCTTCACAGAATGATTGAT
m710_236	5	11.94	tc106861	GCAGGGCTGAGACTCCAGTA	AGCCCTGCTTTTTCTCCTCT

## Sheet: Sheet4
ADF	13HS	m215_182	1
NDF	13HS	m215_182	1
NDF48	13HS	m215_182	1
ADL	13HS	m263_271	1
NDF48	14CP	m338_268	1
ADF	14HS	m350_342	1
ADF	15HS	m350_342	1
ADL	14HS	m350_342	1
NDF	14HS	m350_342	1
NDF	15HS	m350_342	1
NDF30	14HS	m350_342	1
NDF30	15HS	m350_342	1
NDF30	15HS	m565_94	1
NDF30	13HS	m583_126	1
NDF48	13HS	m583_128	1
NDF30	14HS	m624_258	1
ADL	15HS	m13_170	2
NDF48	13HS	m13_170	2
ADF	14HS	m13_173	2
ADF	15HS	m13_173	2
ADL	15HS	m13_173	2
NDF	14HS	m13_173	2
NDF	15HS	m13_173	2
NDF30	14HS	m13_173	2
NDF48	14HS	m13_173	2
NDF48	15HS	m13_173	2
ADF	15HS	m13_176	2
NDF30	15HS	m19_128	2
NDF48	14CP	m19_142	2
NDF30	14HS	m546_154	2
ADF	13HS	m83_155	2
ADL	14HS	m83_155	2
NDF	13HS	m83_155	2
NDF48	13HS	m257_205	3
NDF48	13HS	m257_211	3
NDF48	14CP	m303_247	3
ADL	13HS	m52_145	3
NDF30	15HS	m525_231	3
ADF	13HS	m561_216	3
ADF	14HS	m561_216	3
ADL	13HS	m561_216	3
ADL	14HS	m561_216	3
NDF	13HS	m561_216	3
NDF	14HS	m561_216	3
NDF30	13HS	m561_216	3
NDF48	13HS	m561_216	3
NDF48	14HS	m561_216	3
ADF	15HS	m561_228	3
NDF	15HS	m561_228	3
NDF30	15HS	m561_228	3
NDF48	15HS	m561_228	3
NDF48	15HS	m594_388	3
NDF48	13HS	m190_204	4
NDF30	13HS	m190_205	4
NDF48	15HS	m199_285	4
NDF30	13HS	m199_289	4
NDF30	15HS	m231_145	4
ADL	14HS	m231_150	4
ADF	15HS	m245_140	4
NDF	15HS	m245_140	4
NDF48	15HS	m245_140	4
ADF	15HS	m5_152	4
ADL	15HS	m5_152	4
NDF	15HS	m5_152	4
NDF48	14CP	m5_152	4
NDF48	15HS	m5_152	4
ADF	13HS	m646_189	4
NDF	13HS	m646_189	4
NDF30	15HS	m646_189	4
NDF30	14HS	m167_289	5
NDF30	14HS	m225_189	5
NDF48	14CP	m225_191	5
NDF48	14HS	m225_203	5
ADL	14HS	m53_131	5
NDF30	15HS	m53_154	5
ADL	13HS	m53_176	5
NDF48	14HS	m710_236	5
NDF48	15HS	m710_236	5
ADF	14HS	m288_117	6
NDF	14HS	m288_117	6
ADF	15HS	m115_183	7
ADL	15HS	m115_183	7
NDF	15HS	m115_183	7
NDF48	14CP	m115_183	7
NDF48	15HS	m115_183	7
ADL	14HS	m115_191	7
ADF	13HS	m2_136	7
NDF	13HS	m2_136	7
NDF30	13HS	m2_136	7
NDF48	13HS	m2_136	7
NDF48	13HS	m2_140	7
ADF	14CP	m2_142	7
NDF	14CP	m2_142	7
NDF30	13HS	m202_105	7
ADF	13HS	m202_112	7
NDF	13HS	m202_112	7
NDF30	13HS	m202_112	7
NDF48	13HS	m202_112	7
ADF	15HS	m520_134	7
ADL	15HS	m520_134	7
NDF	15HS	m520_134	7
NDF48	14CP	m520_134	7
NDF48	15HS	m520_134	7
ADF	15HS	m520_137	7
ADL	15HS	m520_137	7
NDF	15HS	m520_137	7
NDF48	14CP	m520_137	7
NDF48	15HS	m520_137	7
NDF48	14CP	m520_214	7
NDF48	14CP	m520_222	7
NDF30	14CP	m523_317	7
NDF48	15HS	m587_190	7
ADF	15HS	m85_127	7
NDF48	15HS	m85_127	7
NDF30	14CP	m287_124	8
ADL	14HS	m287_132	8
NDF48	13HS	m6_291	8
ADF	15HS	m6_297	8
ADL	13HS	m6_297	8
ADF	15HS	m623_146	8
NDF	15HS	m623_146	8
NDF30	13HS	m623_146	8
NDF48	15HS	m623_146	8
ADL	14CP	m623_166	8
Traita	Envb	Associated allelesc	Chromesome

## Sheet: Sheet5
Traita	Environment	Associated allelesc	Position	Chromesome	P value	R2 (%)d	Allele effect
ADF	13HS	m215_182	196	1	0.00487511	2.49437	6.95277
ADF	15HS	m13_176	222	2	0.00416565	2.4848	1.70048
ADF	15HS	m85_127	844	7	0.00392506	2.52097	5.77719
ADF	14HS	m13_173	221	2	0.00376637	2.54283	3.31755
ADF	13HS	m202_112	777	7	0.00325827	2.62178	-1.03425
ADF	13HS	m83_155	340	2	0.00367426	2.67539	3.76742
ADF	15HS	m623_146	1047	8	0.00307293	2.67685	-2.82028
ADF	14HS	m350_342	113	1	0.0032946	2.7167	1.474
ADF	15HS	m350_342	113	1	0.0027551	2.72629	1.28669
ADF	15HS	m561_228	417	3	0.00197341	2.95613	-0.997702
ADF	15HS	m6_297	1040	8	0.00149566	3.06467	3.89288
ADF	13HS	m2_136	823	7	0.00129137	3.152	-1.0467
ADF	14HS	m288_117	768	6	0.00160145	3.15545	-1.80865
ADF	15HS	m5_152	517	4	0.00100763	3.32352	8.62256
ADF	15HS	m245_140	487	4	0.00161498	3.34499	2.00563
ADF	15HS	m115_183	913	7	0.000931754	3.41315	8.7909
ADF	13HS	m646_189	569	4	0.00146002	3.43936	4.26179
ADF	14HS	m561_216	406	3	0.000731529	3.59528	-1.35414
ADF	15HS	m520_134	791	7	0.000943825	3.59628	8.68629
ADF	15HS	m520_137	793	7	0.000943825	3.59628	8.68629
ADF	15HS	m13_173	221	2	0.000579149	3.60491	3.323
ADF	13HS	m561_216	406	3	1.26041e-05	5.94687	-1.48496
ADF	14CP	m2_142	826	7	0.00383224	8.12692	-3.53869
ADL	13HS	m263_271	122	1	0.00373441	2.74337	0.23306
ADL	14HS	m561_216	406	3	0.00427892	2.56244	-0.159661
ADL	13HS	m6_297	1040	8	0.00392883	2.61476	-0.998031
ADL	14HS	m231_150	623	4	0.00423541	2.68592	0.153723
ADL	14HS	m83_155	340	2	0.00373623	2.7004	0.580332
ADL	13HS	m53_176	734	5	0.00323009	2.72425	-1.19617
ADL	14HS	m350_342	113	1	0.00229654	2.94075	0.213276
ADL	14HS	m115_191	915	7	0.00108489	3.50133	0.203619
ADL	14HS	m287_132	951	8	0.000877854	3.7085	1.63805
ADL	15HS	m13_173	221	2	0.00486956	3.81204	0.453462
ADL	15HS	m13_170	220	2	0.00436384	3.90879	-0.145656
ADL	13HS	m52_145	485	3	0.000330665	4.26826	0.340427
ADL	15HS	m5_152	517	4	0.00246746	4.48636	1.3781
ADL	14HS	m53_131	711	5	0.000131641	4.49592	1.69348
ADL	15HS	m520_134	791	7	0.00230717	4.79251	1.38925
ADL	15HS	m520_137	793	7	0.00230717	4.79251	1.38925
ADL	15HS	m115_183	913	7	0.00188586	4.8217	1.41628
ADL	13HS	m561_216	406	3	5.24123e-05	5.25446	-0.355132
ADL	14CP	m623_166	1052	8	0.000780066	9.65548	1.58358
NDF	13HS	m215_182	196	1	0.00103541	3.39799	9.94696
NDF	13HS	m646_189	569	4	0.0043264	2.75788	4.72956
NDF	15HS	m5_152	517	4	0.00233788	2.86926	8.98532
NDF	15HS	m245_140	487	4	0.00352772	2.87403	2.11189
NDF	15HS	m115_183	913	7	0.0022518	2.92258	9.17894
NDF	15HS	m623_146	1047	8	0.00194562	2.96341	-3.38012
NDF	14HS	m288_117	768	6	0.00188809	3.03505	-2.05829
NDF	14HS	m350_342	113	1	0.00185533	3.05081	1.80545
NDF	15HS	m520_134	791	7	0.00217622	3.0986	9.06419
NDF	15HS	m520_137	793	7	0.00217622	3.0986	9.06419
NDF	14HS	m561_216	406	3	0.00170135	3.10152	-1.45039
NDF	15HS	m350_342	113	1	0.00145919	3.1213	1.56302
NDF	13HS	m83_155	340	2	0.00164484	3.13387	5.16082
NDF	14HS	m13_173	221	2	0.00131077	3.1345	4.26432
NDF	15HS	m561_228	417	3	0.00136879	3.1941	-1.1806
NDF	13HS	m202_112	777	7	0.000970841	3.30585	-1.45505
NDF	13HS	m2_136	823	7	0.000747176	3.46262	-1.36756
NDF	15HS	m13_173	221	2	0.000465672	3.76432	3.83704
NDF	13HS	m561_216	406	3	5.91971e-06	6.458	-1.92251
NDF	14CP	m2_142	826	7	0.00395449	8.27566	-4.11386
NDF30	14HS	m350_342	113	1	0.00318008	2.80387	0.449008
NDF30	13HS	m583_126	0	1	0.00344933	2.51791	-2.75935
NDF30	13HS	m202_105	773	7	0.0024768	2.66586	-4.01747
NDF30	13HS	m199_289	586	4	0.00242996	2.70796	-4.02682
NDF30	14HS	m546_154	302	2	0.00408617	2.71198	-0.968358
NDF30	14HS	m624_258	14	1	0.00337746	2.71437	-0.587353
NDF30	14HS	m167_289	741	5	0.00285623	2.77677	0.633843
NDF30	15HS	m19_128	237	2	0.00371418	2.88144	0.500086
NDF30	15HS	m561_228	417	3	0.00268395	2.89366	-0.36112
NDF30	15HS	m565_94	28	1	0.00222207	3.03808	0.51301
NDF30	13HS	m2_136	823	7	0.00125988	3.04808	-0.531104
NDF30	13HS	m623_146	1047	8	0.00148725	3.05772	-1.39327
NDF30	13HS	m190_205	613	4	0.00128679	3.1205	2.17925
NDF30	15HS	m53_154	722	5	0.00164219	3.1527	1.05653
NDF30	14HS	m225_189	685	5	0.00146024	3.28854	-1.21584
NDF30	15HS	m231_145	621	4	0.00177209	3.41205	-0.478748
NDF30	15HS	m646_189	569	4	0.00167285	3.46285	1.64867
NDF30	14HS	m13_173	221	2	0.000691981	3.6073	1.17194
NDF30	15HS	m525_231	359	3	0.000651138	3.71845	0.470396
NDF30	13HS	m202_112	777	7	0.000222595	3.99583	-0.654346
NDF30	13HS	m561_216	406	3	0.000244907	4.11464	-0.631569
NDF30	14CP	m523_317	581	7	0.00480959	5.92232	1.83506
NDF30	15HS	m350_342	113	1	2.06266e-05	5.95892	0.685209
NDF30	14CP	m287_124	944	8	0.00243772	6.9844	1.17122
NDF48	13HS	m215_182	196	1	0.00469221	2.53127	3.82489
NDF48	13HS	m13_170	220	2	0.00436633	2.4633	-0.454194
NDF48	15HS	m245_140	487	4	0.00383081	2.6224	0.872096
NDF48	15HS	m710_236	663	5	0.00302784	2.63034	0.838414
NDF48	13HS	m257_211	394	3	0.00294772	2.68975	0.556763
NDF48	15HS	m115_183	913	7	0.00278204	2.70856	3.71308
NDF48	13HS	m257_205	391	3	0.00254447	2.77272	0.48
NDF48	15HS	m5_152	517	4	0.00235492	2.7742	3.66815
NDF48	13HS	m583_128	2	1	0.0026749	2.77513	4.08188
NDF48	13HS	m2_140	825	7	0.00251895	2.77972	0.522547
NDF48	15HS	m199_285	584	4	0.00236051	2.78111	4.12019
NDF48	13HS	m6_291	1037	8	0.00208345	2.87899	-0.759169
NDF48	14HS	m710_236	663	5	0.00231327	2.89985	0.956454
NDF48	15HS	m594_388	445	3	0.00228244	2.94009	4.13807
NDF48	15HS	m13_173	221	2	0.00153471	2.97238	1.4345
NDF48	15HS	m520_134	791	7	0.00240918	2.98507	3.66566
NDF48	15HS	m520_137	793	7	0.00240918	2.98507	3.66566
NDF48	13HS	m190_204	612	4	0.00196147	3.04835	-0.60393
NDF48	15HS	m587_190	903	7	0.00151159	3.10922	1.42131
NDF48	15HS	m623_146	1047	8	0.000896583	3.30214	-1.52481
NDF48	13HS	m2_136	823	7	0.000903152	3.36522	-0.557529
NDF48	15HS	m85_127	844	7	0.000693716	3.43913	3.29636
NDF48	14HS	m561_216	406	3	0.0005565	3.72017	-0.652103
NDF48	13HS	m202_112	777	7	0.000358624	3.89608	-0.646306
NDF48	15HS	m561_228	417	3	0.000338149	3.95061	-0.555536
NDF48	13HS	m561_216	406	3	0.000348034	4.05932	-0.628173
NDF48	14HS	m13_173	221	2	0.000141125	4.39796	2.06656
NDF48	14HS	m225_203	691	5	0.000102679	4.85483	5.87814
NDF48	14CP	m225_191	686	5	0.0049515	5.78252	-0.768015
NDF48	14CP	m303_247	435	3	0.00374269	6.66269	3.72928
NDF48	14CP	m5_152	517	4	0.00186328	7.03689	3.86805
NDF48	14CP	m19_142	244	2	0.00175226	7.32149	-1.14408
NDF48	14CP	m115_183	913	7	0.00145324	7.87472	3.96867
NDF48	14CP	m520_222	818	7	0.00199137	8.36219	2.74383
NDF48	14CP	m520_134	791	7	0.0017113	8.61532	3.91227
NDF48	14CP	m520_137	793	7	0.0017113	8.61532	3.91227
NDF48	14CP	m520_214	816	7	0.0017113	8.61532	3.91227
NDF48	14CP	m338_268	66	1	0.000442698	9.32263	-4.35972
